# Supplementary material for: DEPDC1 facilitated malignant phenotypes and disease progression of liposarcoma by modulating KIF20A
Source: Front Endocrinol (Lausanne). 2025 Jun 17;16:1591390. doi: 10.3389/fendo.2025.1591390 (PMC12208836; doi:10.3389/fendo.2025.1591390)
Supplement: Supplementary file 2 [file DataSheet2.zip]

Archive with 7 entries (6 files):
- IHC-DEPDC1/
- IHC-DEPDC1/Fig-2C-DL-10X-1.bmp
- IHC-DEPDC1/Fig-2C-DL-20X-1.bmp
- IHC-DEPDC1/Fig-2C-DL-40X-1.bmp
- IHC-DEPDC1/Fig-2C-WDL-10X-2.bmp
- IHC-DEPDC1/Fig-2C-WDL-20X-2.bmp
- IHC-DEPDC1/Fig-2C-WDL-40X-2.bmp
